# Supplementary material for: Core Elements, Development, and Implementation Strategies of the Nursing Minimum Data Set: Scoping Review
Source: JMIR Med Inform. 2026 Feb 27;14:e84281. doi: 10.2196/84281 (PMC12954689; doi:10.2196/84281)
Supplement: Multimedia Appendix 1 [file medinform-v14-e84281-s001.xlsx]

## Sheet: Study_overview
Nr	Authorship	Year of publication	Country	Study focus	Study design	Purpose	Source
10	Freguia F, Danielis M, Moreale R, Palese A	2022	Italy	Theory	Umbrella Review	The study aims to summarise the evidence available on NMDSs: (a) What are the methodological and reporting features of the reviews published to date? (b) What recommendations have been developed and published? (c) What data, elements or information should be included?	MEDLINE
29	Ranegger R, Ammenwerth E	2014	Austria	Theory	Systematic Review	The objectives and data elements of the internationally available NMDS are described in a structured manner and systematically compared. This literature review therefore aims to answer the following questions: What are the objectives of introducing an NMDS? What data elements do the various NMDS contain? To what extent are there connections between the objectives and data elements in order to der…	MEDLINE
6	Werley HH, Devine EC, Zom CR, Ryan P, Westra BL	1991	USA	Theory	Overview	The purpose of this article is to discuss briefly the following aspects of the NMDS: background including definition, purposes, and elements; availability and reliability of the data; benefits; implications of the NMDS with emphasis on nursing research; and health policy decision making.	MEDLINE
25	Mac Neela P, Scott PA, Treacy MP, Hyde A	2006	Ireland	Theory	Review	Given the potential of the NMDS to address a key difficulty, and the establishment of a number of systems worldwide, this paper builds on earlier reviews by describing the essential features and underlying principles of NMDS systems. The critical analysis focuses on exploring the degree to which the minimum data set method is helpful in meeting the challenge of identifying nurses' contribution to…	MEDLINE
17	Eberl I, Bartholomeyczik S	2010	Germany	Development	Mixed methods	Research has been conducted on the transfer of the B-NMDS II to German hospitals. The first phase covers the translation and adaptation process of the B-NMDS II. In the second phase, data was collected in the clinics and analysed. This article primarily presents the methodological approach of the first phase of the study.	MEDLINE
14	Butler M, Treacy M, Scott A, Hyde A, Mac Neela P, Irving K, Byrne A, Drennan J	2006	Ireland	Development	Mixed methods	The aim of this study was to identify patient problems, nursing interventions and nursing outcomes to be included in a nursing minimum data set for Ireland.	MEDLINE
20	Goossen WTF, Epping PJMM, Van den Heuvel WJA, Feuth T, Frederiks CMA, Hasman A	2000	the Netherlands	Development	Mixed methods	The research questions were: -Which data categories and items should be included in a NMDSN to be able to measure in different patient populations, the diversity, the complexity, the patient problems, and the variability of nursing activities and to relate this information to patient care-related nursing workload? -Do the categories and items of the NMDSN have content validity?	MEDLINE
27	Phuphaibul R	2006	Thailand	Development	Quantitativ	This study is a survey study on NMDS aiming to examine the needs for the essential data.	MEDLINE
28	Ranegger R, Hackl WO, Ammenwerth E	2014	Austria	Development	Qualitativ	The objective of this study is to identify data elements to be included in an Austrian NMDS.	MEDLINE
30	Ranegger R, Hackl WO, Ammenwerth E	2015	Austria	Development	Quantitativ	A draft proposal for an NMDS-AT comprises a number of data elements that are proposed to be included. The objective of this study now is to prioritize these data elements and to identify the most important data elements to be included. Furthermore, the coding schemes for these data elements should be defined.	MEDLINE
33	Sermeus W, van den Heede K, Michiels D, Delesie L, Thonon O, van Boven C, Codognotto J, Gillet P	2004	Belgium	Development	Mixed methods	The study envisage the implementation of the revised NMDS. The revision aims to take into account the changes in nursing practice, the international development of nursing languages and classifications, the changes in healthcare management and the need for integration with the hospital discharge dataset.	MEDLINE
36	Van den Heede K, Michiels D, Thonon O, Sermeus W	2009	Belgium	Development	Mixed methods	This paper describes the process used to form the revised B-NMDS (alpha version).	MEDLINE
37	Volrathongchai K, Delaney CW, Phuphaibul R	2003	USA	Theory	Overview	The purposes of this paper are: (a) To describe the recent development of the Thai NMDS; (b) To discuss its potential implementation and; (c) To discuss the important issues related to the Thai NMDS, including its relationship to NMDSs in other countries, particularly that of the USA.	MEDLINE
16	Devine EC, Werley HH	1988	USA	Evaluation	Quantitativ	The basic question guiding the study was: Can the elements of information identified in the NMDS be collected in a uniform, standard, reliable, and feasible manner across different settings in which nurses provide care?	MEDLINE
20	Goossen WT, Epping PJ, Feuth T, van den Heuvel WJ, Hasman A, Dassen TW	2001	the Netherlands	Evaluation	Quantitativ	This paper presents the results of the first application of the NMDSN. The objective of this study is to investigate whether the NMDSN is suitable to describe the diversity of patient populations and the variability of nursing care in terms of the prevalence of nursing phenomena, nursing activities and nursing outcomes.	MEDLINE
22	Goossen W, Dassen T, Dijkstra A, Hasman A, Tiesinga L, van den Heuvel W	2003	the Netherlands	Evaluation	Quantitativ	The research questions for this study were: (1) Does the analysis of data collected according to the NMDSN illustrate differences between the reference group and an ICU, a somatic nursing home, and a residential home as comparison groups? (2) How is that when two groups are compared against each other, e.g. the ICU as reference group and the residential home and nursing home as comparison groups?…	MEDLINE
18	Gossen WTF	2001	the Netherlands	Theory	Review	The question guiding this exploration is as follows: What are feasible purposes for data use and what are adequate methods for analysis of the nursing data in the NMDSN?	MEDLINE
24	Kaakinen P, Torppa K	2009	Finland	Implementation	Quantitativ	The purpose of this article is to describe the piloting of nursing documentation in accordance with the national model in the OUH. In this pilot, we have evaluated the FinCC, the statistical information derived from FinCC and how FinCC supports the assessment of patient classification.	MEDLINE
31	Ranegger R, Hackl WO, Ammenwerth E	2015	Austria	Evaluation	Quantitativ	The aim of this study is thus: -To examine whether the core data elements of the NMDS-AT are available in a typical routine nursing documentation system of an Austrian hospital, -To assess interrater reliability and intrarater reliability when extracting NMDS-AT data from routine nursing documentation, and -To gain insight into the usefulness of the data from the NMDS-AT, by verifying whether typ…	MEDLINE
15	Coenen A, Schoneman D	1995	USA	Theory	Overview	This article briefly describes the NMDS and presents issues in using the NMDS in relation to the quality process, including database development, standardized classification systems for nursing, standards for guideline development, and data quality.	MEDLINE
23	Goossen WTF	2002	the Netherlands	Theory	Overview	The purpose of this paper is to explore the different means for statistical analysis of the NMDSN. The question guiding this exploration is as follows: ‘What are feasible purposes for data use and what are adequate methods for analysis of the nursing data in the NMDSN?’	MEDLINE
26	Morris R, Matthews A, Scott AP	2014	Ireland	Implementation	Quantitativ	The objectives of this study were to investigate the construct validity and internal reliability of the I-NMDS GN and to assess its usefulness in measuring the mediating effects of nursing interventions on patient well-being for a group of short stay medical and surgical patients.	MEDLINE
32	Sermeus W, Delesie L, van den Heede K, Diya L, Lesaffre E	2008	Belgium	Implementation	Quantitativ	The main aim of this study was to construct a measure that reflects the intensity of nursing care, based on information available in the B-NMDS.	MEDLINE
19	Goossen WTF, Epping PJMM, Dassen TWN, Hasman A, van den Heuvel WJA	1998	the Netherlands	Theory	Review	The questions addressed in this selected review are: 1) What are advantages and disadvantages of NMDSs, and is there empirical evidence for these? 2) What are the nursing data currently included in the different NMDS systems; how are the data collected, stored, and analyzed; and what feedback information is aggregated and used?	Reference
34	Sermeus W, van den Heede K, Michiels D, Delesie L, Thonon O, Van Boven C, Codognotto J, Gillet P	2005	Belgium	Development	Mixed methods	The aim of this revision is to take into account the changes in nursing practice, the international development of nursing languages and classifications, the changes in healthcare management, and the need for integration of the B-NMDS with the HDDS.	Reference
35	Turtiainen A-M, Kinnunen J, Sermeus W, Nyberg T	2000	Finland	Development	Mixed methods	The aim of this research was to test the cultural applicability of the BeNMDS to Finnish nursing.	Reference

## Sheet: NMDS_overview
Nr	Definition	Aim	Country	Target population	Elements, items, data	Number of data	Terminology
10	-Werley & Lang defined the NMDS as 'a minimum set of elements of information with uniform definitions and categories concerning the specific dimensions of nursing, which meets the information needs of multiple data users in the health care system'. -Provides access to reliable and comparable information about patients by collecting, processing and analysing data in a standard way. To achieve this…	-Focussed on nursing care, its changes, and the possibilities of comparing nursing data: patient demographics and nursing care elements, some service aspects that complete patient care -Research but focuses above all on determining the extent of nursing care: resources to identify aspects concerning timing, financial resources and personnel -Nursing contribution to the health system: elements tha…	-USA -Belgium -Canada -Europe -Thailand	All settings	-Categories: patient demographics, medical care items, nursing care elements, service elements (agency and provider), episode, resources, and other (Table 4) -Nursing intervention is the only element that is common in all the NMDSs -Patient demographics, nursing problems/diagnosis, nursing outcomes, admission date/episode/encounter date and discharge date are among the most frequently considered …	48 elements	-NANDA -NIC -Omaha System -HHCC -ADL -ICNP -ICD-9 -NOC
29	According to Werley et al., a NMDS is defined as 'a minimum set of elements of information with uniform definitions and categories concerning the specific dimensions of nursing, which meets the information needs of multiple data users in the health care system'. An NMDS contains standardized data elements that can serve as a basis for decision-making at the regional, national, and international l…	-Description of nursing practice: It offers the opportunity to map nursing requirements, actions, and decisions in the form of nursing phenomena, interventions, and outcomes, to highlight the complexity of nursing, and to make the contribution of nurses to healthcare transparent. This nursing data can be used to justify considerations regarding a redistribution of tasks in the healthcare system, …	-Belgium -Switzerland -Canada -The Netherlands -Ireland -Germany -Finnland -Thailand -Australia -USA	Clinical sites: hospital, nursing home, home health care agency, clinics	NMDS contain data describing the place of service provision, nursing staff, patients, and nursing care itself (nursing diagnosis, interventions, outcomes, and/or intensity). The contents of NMDS can be roughly divided into two dimensions: -Operational data concerns information about the institution (acute care, long-term care), its departments, and specializations, and includes data about the nur…	-Vary considerably in terms of the number of items -Nursing diagnosis: n = 17 - 48 -Nursing interventions: n = 8 - 78 -Nursing outcome: n = 4 - 40 -Intensity of nursing care: n = 3 - 4	-NANDA -NIC -FiCNI/OPC -Omaha System -ICNP -NOC -ICF -HHCC
6	Built on the concept of Uniform Minimum Health Data Sets, the NMDS is defined as 'a minimum set of items of information with uniform definitions and categories concerning the specific dimension of nursing which meets the information needs of multiple data users in the health care system. It includes those specific items of information that are used on a regular basis by the majority of nurses in …	-Access to comparable, minimum nursing care and resources data on local, regional, national, and international levels -Enhanced documentation of nursing care provided -Identification of trends related to client problems or nursing diagnosis and nursing care provided -Impetus to improved costing of nursing services -Improved data for quality assurance evaluations -Impetus to further development an…	N. a.	Mainly hospital, but also across settings in various long-term care and public health geographical locations	-Table 1 -The nursing care elements consist of nursing diagnosis, nursing intervention, nursing outcome, and intensity of nursing care (with its two subelements of hours of care and staff mix)	-3 general categories: nursing care, client demographics, and service elements -16 elements	-No single classification system for nursing diagnosis is widely and universally accepted -Currently, two well-recognized classification systems are available: NANDA and Omaha System
25	The NMDS has been suggested as a means to achieve this aim, defined as: 'a minimum set of items of information with uniform definitions and categories concerning the specific dimension of nursing which meets the information needs of multiple data users in the healthcare system. It includes those specific items of information that are used on a regular basis by the majority of nurses in any care d…	-Articulating the nursing contribution to care, heightening nursing visibility at national, institutional and unit levels -Establish a generally accepted 'language' in which nursing concepts and actions can be communicated and evaluated -Supporting efficient resource allocation -Promoting consumer interests through comprehensive and transparent documentation of care -Facilitating communication wi…	-USA -Belgium -Switzerland -Australia -The Netherlands -Canada -Finland -Sweden -Brazil -Thailand -Japan -European NMDS -International NMDS	All settings	-The form is designed to be completed within a short period and scored in relation to an individual patient over a time period, such as the previous 24 hours. -The use of a process model of nursing is a key conceptual underpinning of NMDS. Werley and Lang proposed a three-stage nursing process, comprising diagnosis/phenomena, interventions and outcomes, supplemented by contextual variables such a…	N. a.	-The US NMDS provides a template for recording information on diagnosis, interventions and outcomes, for use with one of several specified classification systems. -Other NMDS predefine the terminology to be used, based on a particular classification system or drawing on several systems. -ANA quality indicators
17	-According to Werley et al., a NMDS is defined as 'a minimum set of elements of information with uniform definitions and categories concerning the specific dimensions of nursing, which meets the information needs of multiple data users in the health care system. It includes those specific items of information that are used on a regular basis by the majority of nurses in any care delivery setting.…	Nursing staff need a valid tool that can provide comparable data on nursing costs, staffing requirements and quality of care, and that can be used in all areas from nursing practice to national health reporting. The NMDS appears to have the necessary characteristics to reduce the described deficiency, as it can provide standardised data on nursing care and thus be used to calculate costs and meas…	Germany	-Clinical settings -Research	-An NMDS should include nursing-, demographic- and service-related data elements. -Nursing data includes nursing diagnosis, interventions and outcomes, as well as the intensity of nursing care. -The B-NMDS is part of the clinical discharge data set and, in addition to standardised nursing interventions, includes patient data (year of birth, gender, admission and discharge dates, primary medical d…	-3 categories -23 elements -91 items	NIC
14	A NMDS is comprised of 'essential nursing data' which are defined as 'those specific items of information that are used on a regular basis by the majority of nurses across all settings in the delivery of care'. Uniform definitions and categories are used to describe these items of information, and the aim is to meet the information needs of various data users in healthcare systems.	-Recording the nursing phenomena, using nursing language which would better articulate both the visible and less visible aspects of nursing -Generate comparable data on nursing across clinical populations, settings, geographical areas and time -Establish relationships between patient phenomena (including emerging patterns), nursing interventions (including variations in interventions for similar …	Ireland	Acute general hospital sites	Patient problems -Physical problems (Table 2) included those relating to the activities of living, physical symptoms, physiological, medical and surgical conditions, frailness, skin condition, medical devices and poor sleep as a result of physical factors. -Psychological problems (Table 3) identified included fear and not knowing, the gravity of the situation, emotional needs, adjusting to a stra…	N. a.	The ICNP is described as a unifying framework for use by nurses in any context to describe their practice and to facilitate cross-mapping of local terms.
20	Werley and colleagues define the NMDS as: 'a minimum data set of items of information with uniform definitions and categories concerning the specific dimension of nursing, which meets the information needs of multiple data users in the health care system'.	-The purpose of the NMDSN project is to develop a method and to define the data necessary to describe the diversity and complexity of different patient populations, and the variability of patient-related nursing care activities. Based on this information, it is expected to be possible to determine the complexity of care and nursing workload and to establish general indicators for the quality of n…	The Netherlands	Clinical settings: acute care hospital, nursing home, home health care agency and ambulatory care clinics	-Patient demographics: sex, year of birth, admission and discharge dates, unique patient code and age -Health care setting: hospital, ward, speciality, type of nursing delivery system, date of data collection -Medical condition: admission and additional medical diagnosis, complications, predictability and stability of the health situation, life-threatening situations, and the derived item 'multip…	-Patient demographics: n = 6 -Health care setting: n = 5 -Medical condition: n = 7 -Nursing process: n = 10 -Patient problems: n = 24 -Goals and outcomes of nursing care: n = 4 -Nursing intervention: n = 32 -Resource allocation: n = 4	-Most hospitals use protocols -Some use unified terminology and classifications: e.g. NANDA, Dutch classification of terminology for nursing diagnosis -Most nursing documentation is completed in free text natural language -ANA quality indicators -For validation purposes: Nursing Intervention Lexicon and Taxonomy (NILT)
27	N. a.	N. a.	Thailand	Hospital	The top ten list of the essential data set: -Hospital number (patient ID) -First name and last name -Medical Diagnosis -Referral -Admission date -Patient health history/family history -Drug allergy -Gender -Laboratory test result -Date of discharge/expiration -Patient condition before discharge -Nursing outcome -Nursing problem -Nursing intervention -Number of Admission -Discharge plan -Health in…	N. a.	N. a.
28	A nursing minimum data set is defined as 'a minimum data set of items of information with uniform definitions and categories concerning the specific dimension of nursing, which meets the information needs of multiple data users in the health care system'.	-Nursing data can be compared across clinical populations, settings, geographical area, and time -Support clinical and managerial services and inform policy -Describe the variability of nursing care practice -Support the distribution of funds -Support benchmarking of nursing quality indicators -Support human resources planning -Allow trend analyses regarding nursing care -Support the quality assu…	Austria	Long-term and inpatient care setting	Categories 1–3: patient demographics, data of the institution, and medical care elements (Table 1) -These categories provide useful background and contextual data for an NMDS. -These data elements allow analysis of patient subgroups defined by e.g. age, sex, institution, ward, or medical diagnosis. -The data elements of categories 1–3 can be collected once per hospitalization. Only the performed …	-56 items -Data of the institution: 4 -Patient demographics: 6 -Medical care elements: 4 -Nursing problems: 20 -Nursing outcomes: 8 -Nursing interventions: 14	N. a.
30	An NMDS has four elementary characteristics: 1. It has a nursing focus: 'Nursing focus' indicates that an NMDS addresses a specific aspect or dimension of nursing care. 2. It is a minimum data set: 'Minimum' refers to the balanced selection of NMDS items, choosing an optimal level of detail and a given period or frequency to obtain the most information with minimal effort. 3. It meets the demands…	-An NMDS aims at systematically describing nursing care in terms of patient problems, nursing activities, and patient outcomes in different populations and a variety of settings -Make data available for research activities -Evaluate the costs and outcomes of nursing care -Benchmark nursing quality indicators -Extrapolate trends in nursing care -Allocate hospital resources, support therefore nursi…	Austria	Inpatient care	-Patient demographics -Data of institution -Medical care elements -Patient problems -Nursing outcomes -Nursing interventions	-43 elements -Patient demographics, data of institution, medical care elements: 9 -Patient problems: 18 -Nursing outcomes: 7 -Nursing interventions: 9	-Nursing diagnosis: ICNP or NANDA -Nursing outcomes including nursing-sensitive indicators, such as National Database of Nursing Quality Indicators (NDNQI) -Nursing interventions: ICNP or NOC
33	N. a.	-This NMDS data allows investigating nursing care and interventions and nurse staffing from 1987 onwards. -The main application remains the use of the NMDS in determining some percentage points of the budget of the hospital. -A few hospitals already use the data set to guide their staffing decisions.	Belgium	Hospitals: care of the elderly, intensive care, chronic care, pediatrics, cardiology, oncology	N. a.	87 items	NIC
36	N. a.	N. a.	Belgium	Hospitals: care of the elderly, intensive care, chronic care, pediatrics, cardiology, oncology	Most nursing interventions were selected in NIC domains 1–3 (Table 2).	79 items	NIC
37	N. a.	The Thai MOPH has already made plans to develop a national health information system into which nursing will be integrated. Therefore, identification of a NMDS that describes nursing practice in Thailand is crucial.	Thailand	N. a.	Most nurses indicated that the data elements which should be identified as part of the NMDS were hospital number, patient's name, medical diagnosis, referral, and date of admission. Nursing outcomes, nursing problems, and nursing interventions were also identified as essential nursing data (Table 1).	-19 elements -Nursing interventions: 170	ICNP
16	The NMDS represents the first attempt to standardize the collection of essential nursing data. In this context, essential nursing data are viewed as specific items of information that are used on a regular basis by the majority of nurses across all health care delivery settings.	-Establish comparability of nursing data across clinical populations, settings, geographic areas, and time -Describe the nursing care of patients or clients and their families in a variety of settings, both institutional and noninstitutional -Demonstrate or project trends regarding care needs and allocation of nursing resources to patients or clients according to their health problems or nursing …	USA	-Hospital -Nursing home -Home health care agency -Clinics	-3 broad categories of elements: nursing care, patient or client demographics, and service elements (Table 1) -Intensity of nursing care was based on the hours of nursing care provided to the patient and the percentage of nursing staff caring for the patient who were registered nurses, licensed practical nurses, or other nursing staff. -Social security numbers were used as the personal identifica…	16 elements	N. a.
20	A NMDS is defined as: 'a minimum data set of items of information with uniform definitions and categories concerning the specific dimension of nursing, which meets the information needs of multiple data users in the health care system'.	-Systematic collection of nursing care data that allows justifying nursing care and describing the diversity and complexity of different patient populations and the variability of patient-related nursing care activities. Additionally, that information can be related to measurements of nursing workload. -It is efficient that the NMDSN information is comparable with existing information that is col…	The Netherlands	Hospitals	Relevant items of the NMDSN include hospital data, patient demographics and medical data. Additionally, nursing phenomena, nursing actions or interventions, results or outcomes of nursing care, and items about the complexity of nursing care are included in the NMDSN.	-145 items -Nursing phenomena: 24 -Nursing activities: 32 -Results/outcomes of nursing care: 4	N. a.
22	A NMDS is 'a minimum data set of items of information with uniform definitions and categories concerning the specific dimension of nursing, which meets the information needs of multiple data users in the health care system'.	The NMDSN is able to visualize the nursing process in a sufficiently reliable manner. Such visualized information about nursing care could be used in decision making by management and policy makers.	The Netherlands	N. a.	-The NMDSN consist of 145 variables that describe the diversity, complexity and problems of populations, and the variability of patient-related nursing care activities. -The categories and nursing data items include data about the institution, demographics, medical condition, complexity of nursing care and the nursing process. Additionally, nursing phenomena, nursing interventions, and results of…	-145 items -Nursing phenomena: 24 -Nursing activities: 32 -Results/outcomes of nursing care: 4	N. a.
18	N. a.	The NMDSN describes for different patient populations the diversity and complexity of patients and their problems, and the variability of patient related nursing care activities.	The Netherlands	N. a.	The NMDSN consists of 145 single variables. The categories and data items of the NMDSN include institution related items, patient demographic items, medical conditions items, items about the use of the nursing process, nursing diagnosis, nursing interventions, outcomes of nursing care (patient satisfaction with information, pain alleviation, care in general, and the number of patient falls), and …	-145 items -Institution related items: 5 -Patient demographic items: 6 -Medical conditions items: 7 -Nursing process: 10 -Nursing diagnosis: 24 -Nursing interventions: 32 -Outcomes of nursing care: 4 -Complexity of nursing care: 3	N. a.
24	N. a.	N. a.	Finnland	Hospital	The nationally defined NMDS includes information on nursing diagnosis/needs, interventions, outcomes, patient care intensity and discharge summary.	N. a.	The FinCC includes the FiCND, FiCNI and FiCNO.
31	NMDS have been defined as 'a systematic registration of the smallest possible number of unequivocally coded data, with respect to or for the purpose of nursing practice, making information available to the largest possible group of users according to a broad range of information requirement'.	-An NMDS may provide the following benefits: access to comparable nursing care data on a local, regional, national, and international level; description of nursing care in different populations and variety of settings; availability of data for research activities; evaluation of costs and outcomes of nursing care; benchmarking of nursing quality indicators; extrapolation of trends in nursing care …	Austria	Inpatient care	The NMDS-AT contained nursing diagnosis, nursing outcomes, and nursing interventions.	-Nursing diagnosis: 33 -Nursing outcomes: 6 -Nursing interventions: 78	-Styrian Hospital Organisation (KAGes)
15	N. a.	According to Werley et al., the purposes of the NMDS include the following: -Establish comparability of nursing data across clinical populations, settings, geographic areas, and time -Describe the nursing care of clients and their families in a variety of settings, both institutional and noninstitutional -Demonstrate or project trends regarding nursing care provided and allocation of nursing reso…	N. a.	N. a.	The elements of NMDS include 3 broad categories: nursing care, patient or client demographics, and service elements (Box). Nursing care elements include nursing diagnosis, nursing intervention, nursing outcome, and intensity of nursing care.	16 elements	-NANDA -Omaha System -HHCC -NIC -ICNP -Unified Nursing Language System
23	An NMDS has been defined by Werley et al. as '‘a minimum data set of items of information with uniform definitions and categories concerning the specific dimension of nursing, which meets the information needs of multiple data users in the healthcare system'.	The NMDSN describes for different patient populations the diversity and complexity of patients, their problems, and the variability of patient-related nursing care activities.	The Netherlands	N. a.	-Hospital-related items, patient demographics items, medical condition items, items about the use of the nursing process, nursing diagnosis, nursing interventions, outcomes of nursing care (patient satisfactions with information, pain alleviation, care in general, number of patient falls), and additional items measure the complexity of nursing care	-Hospital-related items: 5 -Patient demographics items: 6 -Medical condition items: 7 -Nursing process: 10 -Nursing diagnosis: 24 -Nursing interventions: 32 -Outcomes of nursing care: 4 -Complexity of nursing care: 3	N. a.
26	The NMDS is a minimum set of elements of information with uniform definitions and categories concerning the specific dimensions of nursing, which meets the information needs of multiple data users in the health care system.	The basic aim of the NMDS is to determine what nurses do and to what effect. A valid and reliable NMDS can have many uses. For example, it can be used to describe the nursing care of individuals, families and communities; to demonstrate or project trends regarding nursing care provided; to allocate nursing resources to patients and; to stimulate research. Finally a valid and reliable NMDS can be …	Ireland	N. a.	-The tool included interventions (including physical, psychological and social interventions and coordination of care activities) and problem variables (including physical, psychological and social interventions). All of these variables are measured on a 5 point Likert scale according to the level of the intervention carried out and the level, or severity, of the problem the patient presented wit…	-Nursing problems: 41 -Nursing interventions: 33	N. a.
32	An NMDS was defined by Werley and Lang as '‘a minimum data set of items of information with uniform definitions and categories concerning the specific dimension of nursing, which meets the information needs of multiple data users in the health care system. The NMDS includes those specific items of information that are used on a regular basis by the majority of nurses across all types of settings …	N. a.	Belgium	N. a.	This B-NMDS holds 23 interventions with different response categories (Table 1).	Interventions: 23	N. a.
19	An NMDS has been defined by Werley and others as 'a minimum data set of items of information with uniform definitions and categories concerning the specific dimension of nursing, which meets the information needs of multiple data users in the health care system. The NMDS includes those specific items of information that are used on a regular basis by the majority of nurses across all types of set…	-An NMDS would make it possible to describe patient problems across settings, clinical populations, geographic areas, and time; identify nursing diagnoses; determine what nursing interventions or nursing actions are taken; observe nurse-sensitive patient outcomes; and assess what nurse resources are used in the provision of nursing care. Delaney and Moorhead argue that nursing information provide…	-United States -Belgium -Australia -Canada -Scotland -European/international	N. a.	The systems have in common: nursing care data items such as nursing diagnosis, nursing intervention, and nursing outcome, and demographic data about the patient, nurse, and institution. Several additional items to determine the exact episode of care. -Medical care items: medical diagnosis (ICD code), complications, procedures, dates, alive/dead codes -Nursing care elements: nursing diagnosis, nur…	-16 - 28 elements -Patient demographics: n = 3 - 8	-NANDA -NIC -Omaha -HHCC -ADL list -ICNP
34	N. a.	N. a.	Belgium	N. a.	The final set was composed of a core dataset of 37 variables, complemented by 9—19 variables depending on the specific care program (Table 2).	46 - 56 elements depending on the specific care program	NIC
35	Nursing minimum data registration has been defined as 'a systematic registration of the smallest possible number of unequivocally coded data, with respect to or for the purpose of nursing practice, making information available to the largest possible group of users according to a broad range of information requirements'.	-Nowadays, to determine the best value for healthcare money depends heavily on statistical information. If nurses do not develop or adopt tools needed to participate in the current information-driven environment, opportunities to provide nursing services may significantly diminish in the future. When restructuring occurs, nursing lacks the data needed to demonstrate the value of nursing practice,…	Finnland	N. a.	N. a.	N. a.	N. a.

## Sheet: NMDS_development
Nr	Method	Process	Recommendation
10	N. a.	N. a.	-Research be deepened to find the core elements to be included in order to develop and validate an NMDS capable of capturing the nursing care in various settings and populations -Special attention should be devoted to those invisible elements of care (such as patient engagement and experiences), psycho-social elements and those regarding coordination of care -Achieving a universal classification …
29	-Delphi method -Consolidation by experts/focus groups -Literature and document analysis -Expert consensus -Pretest and pilot survey	N.a.	-Ensure that the NMDS can be used as a whole or in modules in all nursing settings and can be linked to other data sets for the analysis of comprehensive issues. -Comparability of health data from the nursing sector at the national and international level is only possible if conceptual interoperability can be achieved between the various nursing classification systems. In international literature…
6	N. a.	N. a.	To accommodate the diversity in classification systems for nursing diagnosis, the authors of the NMDS Data Collection Manual suggested coding both the classification systems used and the actual diagnosis. While this does not assure exact comparability of data, it does allow data to be collected from more settings.
25	-Input from subject experts in conferences, workgroups, interviews or Delphi survey -Reviews of academic literature, clinical documentation and comparative analysis of other instruments -Observation of nursing practice in the clinical setting	Three stages in the successful development of a NMDS system have been identified: -Selection of data terms: identifying a relevant array of elements, a language and coding scheme; selecting the unit of data collection (for example, the patient day) and scaling methods (for example, number of response categories), the frequency of data collection (for example, daily, at several points annually), a…	The American Nurses Association specifies three major criteria for recognition of a dataset, which need to be accommodated in development work: -Strength of the terminology: organisation in a manner relevant to clinical practice, identification of pertinent items, appropriate item wording, use of unique item identifiers, and a defined recording system -Retraceability and rigour of development and…
17	-Translation and adoption process -Record analysis -Expert roundsshadowing	To date, there is no “gold standard” for the methodological approach to such a translation and adaptation process. Based on the literature review conducted for this study, the translation and adaptation process was carried out in several steps, based on Brislin's model. -An instrument can only be used equivalently if the operationalisation of the terms corresponds to the original. Therefore, the …	-An indispensable prerequisite for the creation and use of an NMDS is the use of a common nursing language, combined with complete nursing documentation. -Barundun Schäfer et al. and Mahler et al. state that it was helpful to talk to the developers of the instrument. The same applies to validation by experts. -Similarly, a standardised procedure for translating instruments should be established f…
14	-Focus group -Record analysis -Three-round Delphi study	-Setting: 8 wards or units across 4 acute general hospital sites -Sample: 59 nurses, 45 sets of nursing records 11 focus groups with general nurses -The discussion was conducted around four topics: nurses’ conceptualizations of nursing; the nature of patient problems and how nurses assess and address them; nurses' perceptions of their contribution to care and; how nurses organize and deliver thei…	N. a.
20	-Comparisons of suggested items for the NMDSN with the available literature -Semistructured interviews -Analysis of clinical documentation forms and management reports -Feedback rounds and discussions -An advisory committee: supervized the project; advised about the design, the size of the sample, and the methodology and; assisted in the interpretation of the findings and the development	-Setting: 8 hospitals -Field nurses, nurse managers, nurses from other settings and officials associated with nursing should be represented in development. Further, the participants need to be spread representatively over the country. -In each participating hospital, two semistructured group interviews and discussions were held. In the first interview, the head nurses and nurse managers of each h…	A difference with the USA and Australian systems is that they use an unlimited set of all possible patient problems, interventions and outcomes, and only analyse these afterwards dependent on the study questions and designs. This type of collection is only feasible with the help of electronic records.
27	Questionnaires	-The questionnaires with general demographic data and a list of essential nursing data set were sent to the nursing division of each hospital (n = 500) by mails. The data (n = 378) were analyzed with descriptive statistics.	It is necessary to have nursing data related to nursing diagnosis and planning, implementation, and evaluation for nursing data base. However, this nursing data should be linked to the unified nursing language such as the ICNP developed by the International Council for Nurses.
28	Two-round Delphi design based on expert interviews and focus group	-Identification of experts: The experts were identified by using the method of a 'predetermination' selective sampling. Austrian experts were selected based on their complementing areas of expertise in nursing science, nursing management, nursing education, and nursing data analysis to combine different points of view and analysis strategies for the planned Austrian NMDS. -Expert interviews: In t…	-International comparisons among various NMDS are difficult. Comparisons are only possible when all data elements and underlying concepts are comparable and the data collection methods are consistent, which is not the case today. Nevertheless, in order to be partly comparable, high-quality NMDS can be used for parts of the Austrian NMDS. For example, B-NMDS II is a valid and reliable instrument t…
30	Three-round Delphi study -Expert interviews -Foucs group -Quantitative online survey	-In the first round, the Delphi process began with 22 semi-structured expert interviews. In the second round, a focus group with five experts was conducted. These first two rounds resulted in the draft proposal, containing a comprehensive list of data elements for an Austrian NMDS. Now, a third round based on a quantitative online survey was conducted to reach a consensus in the ranking of these …	-The importance of anonymity in data processing, the use of key figures for institutions, such as average length of stay, and the linkage to other registers were stressed in the free-text comments. -Experts have emphasized the need for linkage of NMDS elements with other patient data. This seems only possible if a unique patient identifier is available, as patient data are fragmented across many …
33	For the revision of the B-NMDS a very strict plan is followed based on two main streams: 1) Using panels of expert nurses and NMDS-coordinators to build the acceptability of the tool and 2) Making use of existing and new empirical nursing data for developing a high-quality valid and reliable tool.	The project is divided in four major phases: 1) Conceptualisation: The first phase implied the development of the conceptual framework based on literature review and secondary data-analysis. The NIC was selected because of strong validation work, the existence of the instrument in French and Dutch, the international use of the classification which allows further benchmarking and the fact the clas…	Previous NMDS experience highlights the need to balance the considerable costs of registration with real-life improvements in nursing care and/or nursing management. It is only genuine to propose the registration of new data when the data of the existing NMDS or other related data sets seem insufficient to update existing indicators or to develop new ones.
36	Expert panels	-In the first phase, the Ministry of Public Health commissioned a research team to revise the B-NMDS for only six care programs—geriatric care, chronic care, pediatric care, intensive care, oncology, and cardiology. In the second phase, the revision of the B-NMDS was broadened to include general surgical care, internal medicine, 1-day clinics, and maternity care. -Expert panels: The final panels …	-Building recent international nursing language developments: Based on a narrative literature review, the most frequently cited nursing languages were the NIC, the ICNP, the HHCC and the Omaha System. For the B-NMDS revision, we chose the NIC as a framework for 5 main reasons: (a) the NIC is an internationally accepted nursing language (i.e., incorporated into the National Library of Medicine Met…
37	-Expert workshop -Questionnaire -Consultative meeting	-A workshop on the identification of a NMDS was conducted and was attended by experts (n = 17) in nursing informatics, medical informatics, and health information systems. The workshop's objective was to develop the Thai NMDS questionnaire, which consisted of three data elements: nursing, client demographics, and service. The NMDS questionnaires, which were sent to 500 hospitals under the Thai MO…	-Although there are some differences among NMDSs in each country, most include nursing processes, nursing diagnosis, nursing interventions, and nursing outcomes. -Age or date of birth is also an essential factor that should be included in the Thai NMDS. This data element would support nurses understanding age-specific health problems. -Ethical considerations are also important. The privacy and se…
16	-Expert conference -Task force	-The NMDS was developed consensually through the efforts of a national group of experts, who participated in the three-day invitational NMDS Conference. The participants at this conference included nurse experts in a variety of areas including nursing practice, administration, research, and education; health policy spokespersons; information systems, health data, and health records specialists an…	The current needs are to revise the data collection forms and procedures, develop a training manual for the dissemination of these procedures, and revise the classification scheme for nursing interventions.
20	N. a.	N. a.	Further research is warranted to expand the area of nursing outcomes in the NMDSN and nursing data sets in general. This implies that currently the areas of nursing phenomena and nursing activities of the NMDSN are useful, but the nursing outcomes section needs further development.
22	N. a.	N. a.	N. a.
18	N. a.	N. a.	N. a.
24	N. a.	N. a.	The OPC, the FiCND and the FiCNI have been cross-mapped. OPC has been developed to measure the patients' need for care and it is one of the pieces of core information in nursing. When a nurse documents a patient's care according to the nursing process model and uses the classification of needs and functions, these documentations are automatically recorded in the information system under OPC headl…
31	-Literature review -Three-round Delphi method	As a first step, the available NMDS of other countries were reviewed to identify typical data elements and associated objectives. Thereafter, a three-round Delphi method with national nursing experts was conducted to identify possible core data elements for an Austrian NMDS.	-The level of unstandardized and overlapping documentation in routine nursing documentation in many Austrian hospitals makes automated data extraction for the NMDS-AT very difficult. Optimally, integrated electronic solutions for patient records should be used in the future. Standards pertaining to electronic healthcare systems – supporting the documentation of nursing practice, on the one hand, …
15	N. a.	N. a.	Standardized classification systems for nursing: To collect the elements of the NMDS, it is essential to have standardized data. The American Nurses Association Steering Committee on Databases To Support Clinical Nursing Practice has recognized 4 classification systems that are usable for documentation ofnursing practice: the NANDA, the Omaha System, the HHCC, and the NIC. Efforts to develop an I…
23	Multi-method, exploratory approach: interviews, document analysis, consensus rounds, seeking validation in the literature, drawing up lists of most frequently occurring patient problems, interventions, and outcomes of care	Sample: 8 hospitals, with a total of 16 wards, participated in the study.	N. a.
26	N. a.	N. a.	N. a.
32	N. a.	N. a.	The B-NMDS has contained common identifiers, allowing linkage with the Belgian medical hospital discharge data set.
19	N. a.	N. a.	-The data can be compared only when the definition and characteristics of every data item are consistent and when data collection is based on a unified terminology. Here we agree with Hoy, who considers it unfeasible to make one terminology and classification system that fits all purposes. Possible solutions include the use of synonyms with linkages to the coded standardized terminology from clas…
34	-Literature review -Secondary data analysis -Panels of clinical experts	The project was divided into four major phases: (1) conceptualisation, (2) language development, (3) data collection and tool validation, and (4) information management. -The first phase (June—October 2002) involved the development of a conceptual framework based on a literature review and secondary data analysis. The NIC (2nd edition) was selected as a framework for revising the original B-NMDS.…	N. a.
35	-Cross-cultural adaptation process of a measurement tool -Focus-group interviews	Cross-cultural adaptation process of a measurement tool was used to test the cultural applicability of the B-NMDS to Finnish nursing. The process included translating the B-NMDS into Finnish and testing validity, reliability and sensitivity of the nursing intervention variables (Figure 1). -Translation: A symmetrical backtranslation procedure was used to translate the B-NMDS from its original lan…	N. a.

## Sheet: NMDS_implementation
Nr	Evaluation design	Availability, validity, reliability	Outcomes	Recommendations_implementation
10	N. a.	N. a.	N. a.	-Integrated with the electronic patient records and included in multidisciplinary databases -Link with other databases with the intent to expand research capacities and to analyse the comparability of data across different classification systems, settings and countries -Need for nurses to understand the importance of NMDSs: should be not allowed to adapt the tools to their context and be prepared…
29	N. a.	N. a.	N. a.	-When using a NMDS, data quality must be considered an essential prerequisite for interpreting the data. Although the results of studies on the quality of nursing documentation show that the use of electronic patient records and standardized nursing diagnosis and interventions have a positive impact on the quality of documentation, the reliability and validity of nursing data from an NMDS must al…
6	-Setting: 4 types of clinical sites: hospital, nursing home, home health care agency, clinics -Sample: Review of 116 client health records	-Most of the NMDS elements were available for greater than 90 percent of the cases. -Overall intercoder agreement on the data set elements, excluding the unique number of principal registered nurse provider (which was never available) and nursing interventions (which were included for pilot testing only), was a satisfactory 91 percent, with an item-specific range of 57 percent to 100 percent. -Fo…	N. a.	In an effort to avoid the problem of inconsistency in the matter of coding, a NMDS Data Collection Manual has been developed. The Manual includes: the NMDS data elements and definitions; a description of how to organize and conduct a survey of agency health care records for the purpose of extracting and coding information; four setting-specific versions of the instrument, as well as, instructions…
25	-Validation of a NMDS system has generally taken place through pilot implementation of a recording instrument among a convenience sample of clinical settings. -The clinical validity of the NMDSN was established by analysing 1 week of nursing data on 686 patients from 15 units in nine hospitals.	Data quality has been examined through studies of interrater reliability, which was estimated at 0.79 for nurses completing the B-NMDS.	The NMDSN was found to be sensitive to structural differences between units.	The inherent brevity of a NMDS poses a potential threat to the accuracy of the judgements made about patients, such as the degree of a problem state or the intensity of a particular intervention. This threat can be addressed by providing nurses with an appropriate range of definitional and scaling information to support accurate data registration.
17	N. a.	N. a.	N. a.	N. a.
14	N. a.	N. a.	N. a.	The failure of nurses to record all that they do is also explained as a lack of clarity about the purposes of nursing documentation. In a systematic review, Currell and Urquhart noted that the studies demonstrated a conflict for practitioners between the needs of clinical practice and the needs of management and administration. It is also suggested that nurses primarily consider documentation as …
20	The health records of 116 randomly selected subjects were reviewed to determine the availability of the NMDS elements.	N. a.	N. a.	N. a.
27	N. a.	N. a.	N. a.	N. a.
28	N. a.	N. a.	N. a.	Next, for a successful introduction in Austria, it is important to regulate the NMDS strategy by law, such as experiences from Belgium show.
30	N. a.	N. a.	N. a.	N. a.
33	The project is divided in four major phases: 3) Data collection and tool validation: The third phase focused on data collection, validation of the new tool and the integration with the HDDS. -Data Collection: Hospitals were solicited to participate in the study. For feasibility reasons a selection was made based on well-defined selection criteria: equal regional and national distribution, balance…	N. a.	N. a.	N. a.
36	N. a.	N. a.	N. a.	N. a.
37	N. a.	N. a.	N. a.	-Clinical nurses should be concerned with the importance of nursing data and nursing documentation. Clinical nurses have the important role of defining what data nurses need in their information systems. If most nurses are not familiar with the vocabulary of the NMDS it may lead to problems in accepting and using a NIS. The first step in implementing an information system is to educate nurses abo…
16	-The settings were selected purposefully according to 3 criteria. First, they were known to be settings in which nurses were encouraged to make and record nursing diagnosis. Second, they were respected in terms of the quality of nursing care provided. Third, they were within a reasonable traveling distance. -Within each setting the sample of records was selected by random procedures. 26 records o…	Availability -With the exception of race, ethnicity, nursing outcome, and unique number of the principal registered nurse provider, the NMDS elements are available for at least 85% of the subjects' records. -Time needed to collect the NMDS data is a major issue. The median abstraction time ranges from 20 minutes in ambulatory care to 48 minutes in the hospital. Reliability -Overall intercoder agr…	N. a.	N. a.
20	-Design: A longitudinal design was used with repeated measurements of NMDSN items and simultaneous workload sampling during five succeeding weekdays. -Settings: 9 hospitals, well spread over the country and of different sizes were considered adequate to develop and test the NMDSN. 15 wards with different specialities participated. -Data collection: During a representative week, in each of the hos…	The range of time to complete the NMDSN forms varied from about 5 to 15 min per patient per day, and decreased after intensive training of the nurses.	-The NMDSN is suitable for its goal: describing nursing phenomena, nursing activities and outcomes of nursing care. Analysing the raw frequencies by means of the ridit analysis further allows combining nominal, ordinal, interval and ratio values, and thus drawing the fingerprints that adequately illustrate this diversity and variations. -With respect to nursing phenomena, it proves possible colle…	Concerning the necessary resources for the data collection, the amount of time for completion should be reduced. Minimising the number of variables collected could enhance the data collection. Aggregation of the NMDSN data from automated data collection tools, such as electronic patient records, could further ease nurses' task in data collection, and is therefore strongly recommended.
22	-Design: Data from the NMDSN registration are analysed as being collected transversally. The investigation of the discriminative validity is based on the frequencies of the nursing phenomena and nursing interventions, analysing these with the ridit technique, and presenting the results in 'fingerprint' graphs. The interrater reliability of the NMDSN in the residential home was investigated by usi…	The second research question concerned the interrater reliability of the NMDSN in a residential home. With respect to the nursing phenomena, it can be concluded that 23% of the phenomena have sufficient interrater reliability with respect to both measures. When the percentage agreement is used as single measure, it is 90%. Of the nursing interventions, 6 variables or 12%, have acceptable interrat…	-The first research question in this study considered the usability of the NMDSN to illustrate differences between a reference group of hospital wards and comparison groups i.e. an ICU ward, a somatic nursing home ward and a residential home. It is clearly visible that the ridits of both the nursing phenomena and the nursing interventions illustrate relevant differences in the three groups when c…	To collect the NMDSN, a special form with instruction was developed for manual completion. The form for the residential and nursing home was adapted from the hospital form.
18	The NMDSN has been tested in 9 hospitals on 15 wards, and its validity and reliability have been explored on an intensive care ward, a nursing home and a residential home. In these tests, the methodology of the B-NMDS has been applied.	N. a.	-The first purpose of the NMDSN is to visualize differences in patient populations and nursing activities for management and policy makers. To test the NMDSN for this purpose, data are collected every day for all patients during 5 succeeding days, and analyzed cross-sectional. Frequencies of nursing diagnosis, nursing interventions and results of care per patient day are calculated. This kind of …	To apply the NMDSN, a special form and instruction were developed for manual completion.
24	-A pilot documentation form was created to test structured nursing documentation. These pilot wards had criteria of their own and the patient data was documented to the pilot documentation form according to these specific criteria. None of the wards documented all patient data to the pilot documentation form. -Nursing staff received education for documenting content which is consistent with the n…	N. a.	-The use of the contents and the new documentation form of the FiCND and the FiCNI has required time and education of the nursing staff. It takes nurses about 3-6 months to learn structured nursing documentation. When the structured nursing documentation has been used for some months, it speeds up the recording process and nurses need less technical guidance. -Evaluation was defined as a compulso…	-The documentation form must support the nursing decision-making process and onetime documentation. -Education is needed concerning the nursing process and the contents of the classification of needs and functions. -The case study examples were one of the most important implementation strategies as they enable the linking of abstract concepts with the real word of nursing. -As the introduction of…
31	-Design: A chart review of 20 patients of an Austrian hospital was conducted, and data on patient problems, nursing interventions, and nursing outcomes were extracted from routine nursing documentation by two raters. -Setting and sample: The study was conducted in an acute care hospital in the Austrian state of Styria. Two adult general units were included in this study. The hospital was selected…	-The time needed to manually extract the data from the patient records varied from 20 to 45 min per patient. Availability -Patient demographics data and medical diagnosis are already included in the Austrian Minimum Basic Data Set and are thus electronically available. -A total of 68 (58.6 %) of the 116 data elements of the NMDS-AT were found in the analysed patient records. -Summarizing, the mai…	(1) Is it possible to describe the diversity of nursing care? Frequencies of nursing diagnosis, nursing interventions, and results of nursing care were calculated for both wards. The examples show that diversity between wards and institutions can be represented based on NMDS-AT, this containing useful information for clinical management. (2) Is it possible to measure nursing care intensity (nursi…	Nurses should be instructed about the importance of nursing documentation and should be informed why providing nursing data is necessary. Comparisons of nursing data are complicated if nurses use different reasoning regarding nursing diagnosis. An important step in supporting nurses is to educate them regarding clinical decision making, to develop guidelines for good decision making regarding nur…
15	N. a.	N. a.	Clinical nursing data collected through documentation systems using the NMDS framework can be utilized in the quality process. The NMDS is a framework to collect and retrieve data essential to the quality process, including structure, process, and outcome components. These data can be used to identify problems, explore opportunities for addressing problems, and monitor the effectiveness of improv…	-Standard and guideline development: Standards refer to statements that address the scope of nursing practice, and guidelines are approaches to the management of a selected client condition. The quality process is necessary to demonstrate that the expected standards and guidelines of nursing care have been meet. Consistent use of the NMDS enhances the ability to evaluate quality care based on sta…
23	The purpose of the test was to evaluate whether the NMDSN is suitable to describe the diversity of patient populations and the variability of nursing care. Using the NMDSN data collection forms, patient data were collected from 9 hospitals on 15 wards. During first week, nurses manually completed the NMDSN list for every patient. The data analysis methodology from the Belgian MVG was used, includ…	The content validity of this NDMS is partly supported by its consistency with the literature, findings from practice, and the judgment of potential users.	-Visualizing nursing care with frequencies: The first purpose of the NMDSN is to visualize differences in patient populations and nursing activities for management and policy makers. To test the NMDSN for this purpose, data were collected on 15 wards every day for all patients during 5 succeeding days. For the data analysis their patient days in the hospital were used, and analyzed cross-sectiona…	To collect the NMDSN, a special form and instruction were developed for manual completion.
26	-Study design: This study was quantitative, employing a repeated measures design. -Conceptual framework: For the purpose of this study the NREM was adapted to incorporate structure, process and outcomes variables relevant to the I-NMDS (GN) as follows: Structure variables included the physical health of the patient on Day 11 (Factor 1 resulting from the test of the scale construct validity), as w…	Construct validity results -For conceptual and statistical reasons, a four factor model for the interventions scale was accepted. This four factor model explained 63% of the variance in the data and was found to be consistent with the widely accepted biopsychosocial model of health care. The Normed X2 goodness of fit score for this model was an acceptable 2.8 while the RMSEA was a borderline, but…	Path analysis results -As per Fig. 1, the following structure process and outcomes variables were highlighted for analysis purposes. While the CFI and the Normed X2 indicated a good model fit, the RMSEA indicated a borderline acceptable model fit. -Significant, negative regression relationships were observed for the impact of interventions on the day of admission on problems presenting on Day 2 a…	N. a.
32	-Morris et al. define the intensity of nursing care as the amount of direct and indirect patient care activity required to carry out the nursing function and the factors that have an impact on the level of work required to perform that activity. Under the umbrella of intensity of nursing care fall the concepts of patient dependency, severity of illness, complexity of care and time taken to admini…	N. a.	-From our analyses, we deduce that the main NMDS component represents the intensity of nursing care, which is traditionally represented by patient classifications systems for nursing care. -The second NMDS component measures the type of care. As a consequence, the so-called national map of nursing care, based on the first two main NMDS components, can still be used to visualize nursing care. Such…	N. a.
19	N. a.	N. a.	N. a.	-Architects of an NMDS must create mechanisms that address informed consent issues and take measures to protect privacy. Ryan and Delaney argue that approval from committees for the protection of human subjects should be obtained prior to abstraction of nursing minimum data from patient records. But even when there is consent, it is necessary to take measures to protect unauthorized use of patien…
34	The project was divided into four major phases: (1) conceptualisation, (2) language development, (3) data collection and tool validation, and (4) information management. -The third phase (October 2003—December 2004) focused on data collection, validation of the new tool, and integration with the HDDS. --Data collection: 66 Belgian hospitals with 158 nursing wards were selected to participate in t…	-18 percent of the revised B-NMDS variables had a interrater reliability score of 70% or more. -The correlations (criterion-related validity) at the patient level (Table 1) ranged from 0.24 (emotional support) to 0.89 (tube feeding).	'-The median time required for coding was four minutes (interquartile range: 3—7 min). The median time per care program ranged from 2 min (one day hospitalisation) to 8 min (intensive care). The median number of variables per in-patient day was 14 (range: 1—43), varying from a median score of 10 (1 day clinic stay) to a median score of 25 (intensive care). -The most frequent reasons to suggest th…	-This two-step round of analyses resulted in the following empirical-based recommendations: registration guidelines and distinction between general, careprogram specific, and non-relevant variables. -Applications for hospital financing and nurse staff allocation are currently being developed. The revised B-NMDS will be used to evaluate appropriate in-hospital stay. Feedback and audit modules will…
35	N. a.	-The healthcare administrators regarded the content of the B-NMDS good and useful. They did not want to exclude any of the interventions. Instead they wanted to add the following interventions: to give information and results of the operations, treatments and tests to the patient, to take care of patient's well-being and to take care of the coordination and continuity of the patient's care. -17 i…	The adapted version, that means the B-NMDS translated into Finnish, showed to be acceptable to nurses, and was well completed by the nurses in this study. It proved to be mainly valid, reliable and sensitive in describing Finnish nursing.	The psychometric testing of this research included two types of content validity, construct validity, stability reliability, equivalence reliability, and internal consistency reliability. These tests are the minimum standards for publishing results of psychometric testing.

## Sheet: Abbreviations
Abbreviations
ADL	Activities of Daily Living
ANA	American Nurses Association's
B-NMDS	Belgian Nursing Minimum Data Set
CFI	Comparative Fit Index
DRG	Diagnostic related groups
FiCND	Finnish Classification of Nursing Diagnosis
FiCNI	Finnish Nursing Classification
FiCNO	Finnish Classification of Nursing Outcomes
FinCC	Finnish Care Classification
HDDS	Hospital Discharge Dataset
HHCC	Home Health Care Classification
I-NMDS GN	Irish Nursing Minimum Data Set or General Nursing
ICC	Intraclass Correlation Coefficient
ICD	International Classification of Disease
ICF	International Classification of Functioning, Disability and Health
ICNP	International Classification of the Nursing Practice
ICU	Intensive Care Unit
N. a.	Not available
NANDA	North American Nursing Diagnosis Association
NIC	Nursing Intervention Classification
NIS	Nursing Information System
NMDS	Nursing Minimum Data Set
NMDS-AT	Austrian Nursing Minimum Data Set
NMDSN	Dutch Nursing Minimun Data Set
NOC	Nursing Outcomes Classification
NREM	Nursing Role Effective Model
OR	Odds Ratio
OPC	Finnish Oulu Patient Classification
RMSEA	Root Mean Square Error of Approximation
US NMDS	Nursing Minimum Data Set for the United States of America
